# Supplementary material for: Chromosome-level genome provides insight into the evolution and conservation of the threatened goral (Naemorhedus goral)
Source: BMC Genomics. 2024 Jan 22;25:92. doi: 10.1186/s12864-024-09987-5 (PMC10804785; doi:10.1186/s12864-024-09987-5)
Supplement: Supplementary file 2 — Supplementary Material 2 [file 12864_2024_9987_MOESM2_ESM.xlsx]

## Sheet: S1
Supplementary Table S1. Sequencing statistics for N. goal genome assembly
Name	Value
Total reads (bp)	1118343498
Total bases (bp)	167751524700
Clean reads (bp)	994589244
Clean bases (bp)	138982643120
Q20 rate(%)	96.2
Q30 rate(%)	89.65
GC(%)	41.89

## Sheet: S2
Supplementary Table S2. Statistics of K-mer analysis
Tools	k-mer size(bp)	Kmer Number	Kmer depth	Genome size(bp)	Repeat(%)	Heterozygous(%)
[in-house]	17	100114893243	38	2634607698	59.39	1.7716
GenomeScope	17	100114893243	40	2402812073	63.79	0.4806

## Sheet: S3
Supplementary Table S3. Hi-C assembly result statistics of the N. goral genome
Term	Contig		Scaffold
	Length (bp)	Number	Length (bp)	Number
Total	2594186574	1472	2594326074	77
Max	20602750	15	179094067	1
Average	1762355	‒	33692546	‒
N50	3699107	1472	106655559	7711
N90	1038040	718	60338399	24

## Sheet: S4
Supplementary Table S4 BUSCO predictive statistics (vertebrata_odb9)
Categories	Genes number	Percentage %
Complete BUSCOs	3979	96.9
Complete and single-copy BUSCOs	3912	95.3
Complete and duplicated BUSCOs	67	1.6
Fragmented BUSCOs	33	0.8
Missing BUSCOs	92	2.3
Total vertebrata_odb9 BUSCO groups searched	4104	-

## Sheet: S5
Supplementary Table S5 Chromosome and reference genome corresponding chromosome statistical results
Chr	Length(bp)	Scaf num	GC%	Gene number	Gene density (genes/ Mbp)
Cluster01	179094067	94	42.23	1478	8.25
Cluster02	163784784	95	41.8	1374	8.39
Cluster03	157086097	86	40.12	809	5.15
Cluster04	136442249	133	40.54	839	6.15
Cluster05	119370961	57	40.58	658	5.51
Cluster06	118591461	77	41.86	1138	9.6
Cluster07	117092952	60	39.93	559	4.77
Cluster08	111228578	45	41.26	642	5.77
Cluster09	107701213	46	42	1206	11.2
Cluster10	106655559	40	42.91	891	8.35
Cluster11	100279887	51	41.57	857	8.55
Cluster12	95022569	48	41.03	475	5
Cluster13	90277003	35	40.11	445	4.93
Cluster14	86538801	43	40.37	356	4.11
Cluster15	82212019	37	41.86	881	10.72
Cluster16	82223114	52	43.77	714	8.68
Cluster17	79379512	39	42.72	594	7.48
Cluster18	72590510	34	42.36	541	7.45
Cluster19	71013048	29	41.07	309	4.35
Cluster20	69773174	43	43.1	490	7.02
Cluster21	64176282	49	45.66	1081	16.84
Cluster22	62524360	28	41.88	285	4.56
Cluster23	61594073	41	46.22	1108	17.99
Cluster24	60338399	28	43.61	511	8.47
Cluster25	51087543	29	42.88	366	7.16
Cluster26	50220513	47	43.54	623	12.41
Cluster27	49700728	35	44.36	608	12.23
Cluster28	44772496	22	42.36	280	6.25
Total	2590771952	1423	41.89	20118	7.77
Orangin Genome	2594186574	1472	41.9	20145	7.77
Loading Rate	0.998683	0.966711		0.998659

## Sheet: S6
Supplementary Table S6 Repeat sequences results integrated of RepeatMasker, RepeatModeler, RepeatProteinMask and TRF
Class	Order	Super family	Number of elements	Length of sequence (bp)	Perecentage of sequence (%)
Retroelements			3288793	1190699430	0.458963
	LTR		518126	132956675	0.051249
		Gypsy	10837	2099554	0.000809287
	SINE		1990329	290519213	0.111983
	LINE		2402884	961752046	0.370714
		L1	1139812	391222535	0.150799
		L2	313983	61521074	0.0237137
DNA			393492	69246496	0.0266915
	CMC-ENSPM		8953	683527	0.00026347
	HAT-BLACKJACK		12733	1846788	0.000711857
	HAT-CHARLIE		176714	30860264	0.0118953
	HAT-TAG1		1359	307497	0.000118527
	HAT-TIP100		41737	7962645	0.00306925
	TCMAR-MARIN		51	21737	8.37867e-06
	TCMAR-MARINER		19381	3644773	0.0014049
	TCMAR-TC1		9099	1965396	0.000757575
	TCMAR-TC2		5387	1136457	0.000438055
	TCMAR-TIGGE		50	22984	8.85933e-06
	TCMAR-TIGGER		109009	19075504	0.00735278
Rolling-Circles			-	-	-
Unclassified			-	-	-
Total TEs			3570200	1254975142	0.483738
Unknown			413312	178961859	0.068982
Satellites			3108	2784592	0.00107334
Simple repeats			490905	19711206	0.00759781
Low complexity			82374	3975392	0.00153234
Total repeats			3900817	1293076634	0.498425

## Sheet: S7
Supplementary Table S7. Protein-coding gene annotation statistics
Gene set	Total number of genes	Average gene length(bp)	Average CDS length(bp)	Average exons number per gene	Average exon length(bp)	Average intron length(bp)
N. goral	20145	46096	1643.75	9.15	179.63	5454.91

## Sheet: S8
Supplementary Table S8. Gene functional annotation statistics based on gene functional annotation results from different databases
	Database	Number	Percent (%)
Annotation	Swissprot	19075	94.69
	KEGG	14153	70.26
	KOG	20014	99.35
	GO	15842	78.64
	NR	20129	99.92
Total	Annotated	20130	99.93
	Gene	20145	100

## Sheet: S9
Supplementary Table S9.The resources of downloaded mitochondrial genomes
Group	Accession No.	Species name	Length (nt)	Similarity with N. goral %	Localities	Longitude	Latitude	Reference
Ingroup	-	Naemorhedus goral	16554	-	Makehe National Nature Reserve, Qinghai, China	100.869	32.7084	This study
	KT878720	Naemorhedus goral	16533	99.19	Tangjiahe Natural Reserve, Sichuan, China	104.766	32.5877	Liu & Jiang 2017
	MG865962	Naemorhedus goral	16557	98.54	Western Sichuan, China	99.422	31.193	Yao et al. 2019
	JX188255	Naemorhedus goral	16555	99.01	Averaes National Park, Tibet, China	85.3667	28.2833	Yang et al. 2013
	MG591488	Naemorhedus goral	16559	99.15	Wutai, Shanxi, China	113.582	38.9718	Ren et al. 2018
	KF500173	Naemorhedus griseus	16554	98.55	Hubei, China	110.667	30.2	Zhang et al. 2015
	FJ207532	Naemorhedus griseus	16559	99.16	MNHN			Hassanin et al. 2009
	FJ469673	Naemorhedus caudatus	16519	-	Korean			Jang & Hwang 2010
	MN853096	Naemorhedus evansi	16448	-	Putao Natural Museum, northern Myanmar			Li et al. 2020
	KP203894	Naemorhedus baileyi	16448	-	Shanghai Zoo from Tibet, China			Shi et al. 2016
	MN853101	Naemorhedus cranbrooki	16445	-	Putao market, northern Myanmar			Li et al. 2020
Outgroup	EF558665	Capricornis swinhoei	16524	-	Taiwan, China			Lee et al. 2016 Direct Submission
	NC_020633	Rupicapra rupicapra	16434	-	MNHN			Hassanin et al. 2009
	NC_020630	Oreamnos americanus	16604	-	MNHN			Hassanin et al. 2009
	FJ207536	Ovibos moschatus	16431	-	Alaska, USA			Hassanin et al. 2009
	NC_013069	Budorcas taxicolor	16667	-	Sichuan, China			Wu et al. 2008 Direct Submission
	DQ191826	Pantholops hodgsonii	16498	-	Qinghai, China			Xu et al. 2005

## Sheet: S10
Supplementary Table 10 Summary of orthologou genes of 10 Bovidae species
Species		Family number	Genes number	Genes in families	Multiple-copy orthologs	Exclusive families	Unique paralogs	Unclustered genes	Other orthologs	Average genes per family
Naemorhedus goral	this study	13432	17211	16600	1602	38	175	611	13162	1.24
Budorcas taxicolor	GCF_023091745.1	15308	18327	18191	1632	1	2	136	14896	1.19
Ovibos moschatus	GCA_021462335.1	14871	33250	24018	1508	933	7320	9232	13529	1.62
Ammotragus lervia	GCF_002201775.1	7844	8721	8541	1139	3	7	180	5734	1.09
Capra hirus	GCA_001704415.2	15784	19952	19380	1731	19	49	572	15939	1.23
Hemitragus hylocrius	GCA_004026825.1	6769	7499	7282	1045	10	22	217	4554	1.08
Ovis aries	GCF_016772045.1	16318	20781	20193	1853	9	31	588	16648	1.24
Ovis canadensis	GCA_004026945.1	6460	7133	6918	1017	6	12	215	4228	1.07
Pantholops hodgsonii	GCF_000400835.1	5989	6631	6412	1005	5	12	219	3734	1.07
Oryx dammah	GCF_014754425.2	15822	20492	19691	1831	33	66	801	16133	1.24

[truncated: 7 more sheets: S11, S12, S13, S14, S15, S16, S17]
